# Supplementary material for: Enhanced Antitumor Efficacy of a Combination of Immunotoxin and Photosensitizer Under Illumination in Xenograft Mice
Source: Biomedicines. 2026 Mar 3;14(3):573. doi: 10.3390/biomedicines14030573 (PMC13024140; doi:10.3390/biomedicines14030573)
Supplement: Supplementary file 1 [file biomedicines-14-00573-s001.zip]

Archive with 1 entries (1 files):
- biomedicines-4129981-supplementary.pdf
